# Supplementary material for: Multi-Walled Carbon Nanotube-Assisted Encapsulation Approach for Stable Perovskite Solar Cells
Source: Molecules. 2021 Aug 20;26(16):5060. doi: 10.3390/molecules26165060 (PMC8399998; doi:10.3390/molecules26165060)
Supplement: Supplementary file 1 [file molecules-26-05060-s001.zip]

Archive with 1 entries (1 files):
- molecules-1321452-supplementary.pdf
